# Supplementary material for: Clinical and Prognostic Differences Between Mechanical Versus Biological Prosthetic Infective Endocarditis—A Nationwide Database Study
Source: J Clin Med. 2025 Dec 13;14(24):8826. doi: 10.3390/jcm14248826 (PMC12734219; doi:10.3390/jcm14248826)
Supplement: Supplementary file 1 [file jcm-14-08826-s001.zip]

Archive with 1 entries (1 files):
- jcm-4014233-supplementary.pdf
